# Supplementary material for: Three-Dimensionally Cultured Jaw Periosteal Cells Attenuate Macrophage Activation of CD4+ T Cells and Inhibit Osteoclastogenesis
Source: Int J Mol Sci. 2024 Feb 16;25(4):2355. doi: 10.3390/ijms25042355 (PMC10889513; doi:10.3390/ijms25042355)
Supplement: Supplementary file 1 [file ijms-25-02355-s001.zip]

Archive with 1 entries (1 files):
- ijms-2799659-supplementary.pdf
